# Supplementary material for: A Study of Metabolites from Basidiomycota and Their Activities against Pseudomonas aeruginosa
Source: Antibiotics (Basel). 2024 Apr 3;13(4):326. doi: 10.3390/antibiotics13040326 (PMC11047493; doi:10.3390/antibiotics13040326)
Supplement: Supplementary file 1 [file antibiotics-13-00326-s001.zip]

Archive with 1 entries (1 files):
- antibiotics-2920118-supplementary.pdf
